# Supplementary material for: Dynamic Transcriptome Analysis Reveals Transcription Factors Involved in the Synthesis of Ethyl Acetate in Aroma-Producing Yeast
Source: Genes (Basel). 2022 Dec 11;13(12):2341. doi: 10.3390/genes13122341 (PMC9777979; doi:10.3390/genes13122341)
Supplement: Supplementary file 1 [file genes-13-02341-s001.zip]

Archive with 1 entries (1 files):
- genes-2037973-supplementary.pdf
